# Supplementary material for: Postmortem Metabolomics: Strategies to Assess Time-Dependent Postmortem Changes of Diazepam, Nordiazepam, Morphine, Codeine, Mirtazapine and Citalopram
Source: Metabolites. 2021 Sep 20;11(9):643. doi: 10.3390/metabo11090643 (PMC8466227; doi:10.3390/metabo11090643)
Supplement: Supplementary file 1 [file metabolites-11-00643-s001.zip]

Archive with 1 entries (1 files):
- metabolites-1366568-supplementary.pdf
